# Supplementary material for: A Discrete Trialane with a Near-Linear Al3 Axis
Source: J Am Chem Soc. 2024 Nov 26;146(49):33536–42. doi: 10.1021/jacs.4c10967 (PMC11638959; doi:10.1021/jacs.4c10967)
Supplement: Supplementary file 2 — ja4c10967_si_002.xyz [file ja4c10967_si_002.xyz]

202
Compound 2, wB97X-D/Def2-SVP - Geometry of the ground state - Energy = -4210.53797073 Eh
Al       2.452415000     -0.020652000     -0.510374000
Al      -2.491240000      0.230352000      0.708875000
Al      -0.063366000     -0.251743000      0.016075000
N       -2.060354000     -0.133794000     -2.260599000
N       -4.193642000     -0.246151000     -2.009215000
N        4.703794000     -0.526624000      1.543024000
N        4.496783000     -2.285065000      0.336806000
C       -2.600712000     -0.323620000     -3.514512000
H       -1.971894000     -0.410172000     -4.395365000
C       -3.943088000     -0.392908000     -3.361658000
H       -4.744819000     -0.545096000     -4.077555000
C       -5.898771000     -1.520264000     -0.793433000
C        3.161957000      1.855063000     -0.807410000
C       -3.801865000     -0.668865000      1.961364000
C        4.042378000      2.113286000     -1.884063000
C       -3.031655000     -0.067916000     -1.319649000
C       -7.213371000     -1.602153000     -0.330009000
H       -7.530508000     -2.480231000      0.232060000
C       -8.132455000     -0.588070000     -0.579489000
H       -9.158008000     -0.682888000     -0.215867000
C       -5.527690000     -0.347233000     -1.481530000
C       -3.494037000     -1.808990000      2.742036000
C        1.091845000     -2.024963000     -2.103999000
H        1.419271000     -3.068350000     -2.090850000
C       -7.749460000      0.539657000     -1.291590000
H       -8.479044000      1.328982000     -1.484987000
C       -0.620543000     -0.269258000     -2.001640000
C        3.973542000     -1.045306000      0.523444000
C        5.528691000     -2.533412000      1.222909000
H        6.049945000     -3.485131000      1.243931000
C        5.654593000     -1.424962000      1.987090000
H        6.313423000     -1.196972000      2.818517000
C        4.833146000      0.998467000     -2.525745000
H        4.540816000      0.815281000     -3.573636000
H        4.701319000      0.056336000     -1.981611000
H        5.912397000      1.226526000     -2.534458000
C        2.109037000     -0.966497000     -2.319136000
H        3.013493000     -1.376840000     -2.783282000
C       -6.436017000      0.691309000     -1.746604000
C        1.518872000      0.154192000     -3.112044000
H        2.189043000      0.754193000     -3.732742000
C       -4.941024000     -2.691692000     -0.621999000
H       -3.952648000     -2.278283000     -0.372521000
C       -0.230958000     -1.746140000     -2.008643000
C       -5.054679000     -0.043965000      2.166588000
C       -5.647102000     -1.690030000      3.826606000
H       -6.367732000     -2.092080000      4.546543000
C        3.912878000     -3.343346000     -0.443436000
C       -1.270939000     -2.864802000     -2.010307000
H       -2.263623000     -2.415933000     -1.881516000
C       -2.207706000      2.204220000      1.155080000
C       -5.324260000     -3.632574000      0.518302000
H       -5.522152000     -3.083387000      1.447766000
H       -4.496443000     -4.331848000      0.710587000
H       -6.210236000     -4.238437000      0.267501000
C        0.238618000      0.534586000     -2.954197000
C        6.396365000      3.238765000      0.260449000
H        6.934626000      3.939976000      0.918569000
H        5.419962000      3.671367000      0.008700000
H        6.978995000      3.156056000     -0.669486000
C       -1.104171000     -3.856573000     -0.861371000
H       -0.117667000     -4.342774000     -0.893850000
H       -1.872206000     -4.645525000     -0.912397000
H       -1.202392000     -3.351534000      0.108522000
C        3.581274000      4.473458000     -1.745729000
H        3.723085000      5.490420000     -2.125952000
C       -1.279744000     -3.592862000     -3.360038000
H       -1.405149000     -2.887852000     -4.194640000
H       -2.098681000     -4.328769000     -3.407435000
H       -0.329310000     -4.127333000     -3.518395000
C        4.235983000      3.416650000     -2.376498000
C       -4.820395000     -3.480102000     -1.934665000
H       -4.454932000     -2.861678000     -2.766027000
H       -5.798146000     -3.897366000     -2.223640000
H       -4.116408000     -4.317232000     -1.811226000
C       -4.413337000     -2.319992000      3.678753000
C       -2.266659000      3.291485000      0.253917000
C       -5.986834000     -0.558309000      3.088147000
C        4.346649000     -3.560073000     -1.761740000
C        2.978505000     -4.170696000      0.202239000
C        5.473681000     -2.739223000     -2.366601000
H        5.463934000     -1.757938000     -1.871970000
C       -1.793577000      1.366137000      3.512539000
H       -1.128422000      1.549300000      4.365292000
H       -1.523584000      0.383305000      3.100006000
H       -2.818861000      1.261916000      3.903117000
C       -6.054445000      1.955796000     -2.501438000
H       -4.969448000      1.941513000     -2.671050000
C        2.557430000      2.960796000     -0.166238000
C       -1.728720000      2.457830000      2.468355000
C        4.427264000      0.690871000      2.263293000
C        2.588344000     -0.601377000      3.494272000
H        2.562816000     -1.167573000      2.553427000
C        3.756381000     -4.613342000     -2.463360000
H        4.051053000     -4.804398000     -3.496282000
C        3.431863000      0.642631000      3.255385000
C        5.194896000      1.836241000      1.999974000
C        1.626619000      2.781154000      1.006129000
H        1.828062000      3.508650000      1.806070000
H        1.712269000      1.782681000      1.448767000
H        0.571282000      2.927298000      0.715638000
C        2.428566000     -5.219389000     -0.540624000
H        1.695662000     -5.880855000     -0.073327000
C       -0.270109000      1.841705000     -3.548890000
H       -1.364515000      1.875154000     -3.436027000
C        6.252036000      1.860701000      0.907618000
H        5.915889000      1.163723000      0.124438000
C        2.801314000     -5.429723000     -1.862758000
H        2.350424000     -6.245567000     -2.431513000
C        5.329477000     -2.496090000     -3.869739000
H        6.086285000     -1.770738000     -4.203259000
H        4.339551000     -2.093758000     -4.127297000
H        5.485944000     -3.418797000     -4.450194000
C        7.614785000      1.383839000      1.429672000
H        8.365866000      1.426666000      0.625944000
H        7.588062000      0.350943000      1.801784000
H        7.961705000      2.030460000      2.251295000
C       -2.173183000     -2.528431000      2.615564000
H       -1.500330000     -2.012917000      1.918601000
H       -2.307279000     -3.564443000      2.258910000
H       -1.656232000     -2.598509000      3.587592000
C       -6.730648000      2.003194000     -3.876673000
H       -6.411621000      2.897448000     -4.433620000
H       -7.827341000      2.039496000     -3.780613000
H       -6.480541000      1.119152000     -4.482122000
C        4.951607000      2.960838000      2.792317000
H        5.513984000      3.877337000      2.610979000
C        2.608803000     -3.994926000      1.668362000
H        3.174690000     -3.141442000      2.063317000
C       -5.427179000      1.229325000      1.446289000
H       -5.372507000      2.095451000      2.127832000
H       -6.449489000      1.188774000      1.044733000
H       -4.754585000      1.454365000      0.610872000
C       -4.094135000     -3.545727000      4.495507000
H       -3.199586000     -3.398896000      5.122603000
H       -3.887764000     -4.418043000      3.853251000
H       -4.928565000     -3.809824000      5.160620000
C        2.765817000      4.273592000     -0.633094000
C       -1.768966000      4.561800000      0.608641000
C        3.995247000      2.935849000      3.801107000
H        3.823016000      3.827351000      4.407923000
C        6.827162000     -3.396095000     -2.059153000
H        7.651276000     -2.788927000     -2.463651000
H        6.885141000     -4.397662000     -2.513919000
H        6.992527000     -3.508314000     -0.978204000
C        1.129328000     -3.666723000      1.865963000
H        0.845527000     -2.771445000      1.292886000
H        0.921441000     -3.469338000      2.928689000
H        0.478030000     -4.494426000      1.546888000
C       -2.896618000      3.150863000     -1.109518000
H       -3.550729000      4.004493000     -1.340496000
H       -3.508579000      2.246405000     -1.166839000
H       -2.148892000      3.097634000     -1.913994000
C       -1.245807000      3.726086000      2.836874000
C        5.149399000      3.681494000     -3.545223000
H        5.124095000      4.740431000     -3.838864000
H        4.871223000      3.081459000     -4.426565000
H        6.196630000      3.427053000     -3.308485000
C        3.240769000      1.791169000      4.026802000
H        2.476141000      1.795868000      4.804928000
C       -7.329107000      0.096885000      3.289493000
H       -7.227858000      1.152427000      3.588672000
H       -7.911428000     -0.418481000      4.066648000
H       -7.922133000      0.086680000      2.359729000
C        3.032924000     -5.218192000      2.488512000
H        4.106821000     -5.428934000      2.370434000
H        2.478633000     -6.120270000      2.185601000
H        2.833838000     -5.047974000      3.557559000
C       -6.366214000      3.216479000     -1.688072000
H       -5.994873000      4.109461000     -2.213603000
H       -5.890195000      3.182136000     -0.698139000
H       -7.449607000      3.346718000     -1.540139000
C       -1.255644000      4.749497000      1.888643000
H       -0.856629000      5.731921000      2.161782000
C        1.135145000     -0.262748000      3.812222000
H        1.015230000      0.181558000      4.812717000
H        0.514265000     -1.170269000      3.780047000
H        0.728190000      0.439084000      3.072055000
C        3.204091000     -1.504040000      4.569234000
H        4.225965000     -1.815905000      4.307228000
H        2.597279000     -2.414189000      4.697782000
H        3.246650000     -0.984836000      5.539820000
C        2.085431000      5.445444000      0.025188000
H        2.282591000      6.379835000     -0.519431000
H        2.427913000      5.581444000      1.064509000
H        0.995677000      5.298582000      0.074085000
C       -1.780235000      5.706730000     -0.372828000
H       -1.266776000      6.587368000      0.039004000
H       -2.807254000      6.013215000     -0.632682000
H       -1.279925000      5.435540000     -1.316299000
C        0.299122000      3.036153000     -2.773500000
H        1.391486000      3.091849000     -2.890677000
H        0.093740000      2.948288000     -1.695694000
H       -0.135888000      3.985469000     -3.128840000
C       -0.694760000      4.006306000      4.214373000
H       -0.375109000      5.054608000      4.302146000
H        0.181921000      3.374189000      4.434337000
H       -1.437380000      3.817098000      5.005550000
C        0.024560000      1.972234000     -5.044900000
H       -0.403763000      2.904410000     -5.446483000
H       -0.392579000      1.127879000     -5.615526000
H        1.108125000      1.998119000     -5.238187000

89
Compound 3, wB97X-D/Def2-SVP - Geometry of the ground state - Energy = -2389.02830306Eh
K       -3.095964000     -0.580789000      0.095161000
Al      -0.241497000     -0.631079000     -1.513060000
N        0.112651000      2.078936000      0.033301000
N        1.964015000      1.087452000     -0.406400000
C        0.626080000      0.854313000     -0.284436000
C       -1.278159000      2.303165000      0.257838000
C       -0.675858000     -2.285200000     -0.325166000
C       -0.421807000     -2.352952000      1.073906000
C       -1.793543000      2.082781000      1.546280000
C        1.094264000      3.052972000      0.059071000
H        0.875776000      4.093364000      0.278777000
C        2.913322000      0.028705000     -0.583157000
C        0.819941000     -1.728389000      1.668459000
H        0.606542000     -0.843578000      2.291854000
H        1.518796000     -1.426529000      0.882660000
H        1.344106000     -2.450345000      2.315996000
C       -2.534476000     -3.885242000      0.020166000
C        1.543524000     -0.756565000     -2.597037000
C       -2.082569000      2.719103000     -0.822497000
C       -3.982299000      2.709544000      0.698347000
H       -5.046433000      2.885229000      0.874187000
C       -2.346773000     -3.786395000      1.403822000
H       -3.003860000     -4.350079000      2.074685000
C        1.432567000     -1.933122000     -3.569018000
H        1.281529000     -2.894839000     -3.051911000
H        2.321975000     -2.037665000     -4.222677000
H        0.568679000     -1.784447000     -4.237573000
C       -1.691168000     -3.147680000     -0.831902000
C       -3.444000000      2.924867000     -0.568595000
H       -4.094390000      3.257502000     -1.379381000
C        3.927794000     -0.130301000      0.378765000
C        4.801692000     -1.212269000      0.237393000
H        5.609920000     -1.353486000      0.958229000
C        3.571897000     -1.993337000     -1.684509000
H        3.447094000     -2.743660000     -2.463752000
C        2.260328000      2.428899000     -0.239650000
H        3.265897000      2.821685000     -0.349848000
C        1.691974000      0.530078000     -3.431646000
H        1.725703000      1.449949000     -2.827306000
H        0.837857000      0.634960000     -4.120413000
H        2.617042000      0.509682000     -4.040708000
C       -3.166186000      2.292902000      1.747629000
H       -3.595489000      2.155773000      2.742446000
C       -1.272810000     -3.072572000      1.942052000
C       -0.893382000      1.685109000      2.704290000
H        0.038891000      1.290904000      2.276049000
C        4.619033000     -2.135802000     -0.784230000
H        5.297600000     -2.987522000     -0.875222000
C        2.681834000     -0.904687000     -1.630547000
C       -0.994201000     -3.163723000      3.422686000
H       -1.847792000     -3.596631000      3.964315000
H       -0.764408000     -2.186839000      3.871856000
H       -0.120055000     -3.808346000      3.614640000
C       -1.892322000     -3.291522000     -2.322102000
H       -1.615306000     -4.308115000     -2.648823000
H       -1.276766000     -2.578059000     -2.885937000
H       -2.938701000     -3.130545000     -2.632558000
C       -1.487573000      3.040046000     -2.182842000
H       -0.533288000      2.498591000     -2.254322000
C        4.071385000      0.763196000      1.606301000
H        3.202242000      1.433093000      1.654538000
C       -3.617601000     -4.781267000     -0.528792000
H       -4.182417000     -5.267604000      0.279510000
H       -3.195043000     -5.574065000     -1.166435000
H       -4.336144000     -4.230392000     -1.158538000
C       -1.494593000      0.574868000      3.566807000
H       -0.768857000      0.253548000      4.328853000
H       -1.746568000     -0.311668000      2.963332000
H       -2.400607000      0.901964000      4.100453000
C        4.048741000     -0.050794000      2.905652000
H        4.929356000     -0.704678000      2.997292000
H        3.152565000     -0.685769000      2.956514000
H        4.045517000      0.622371000      3.777551000
C        5.327249000      1.637620000      1.523255000
H        5.397677000      2.310401000      2.392416000
H        5.333924000      2.253568000      0.610917000
H        6.237178000      1.017423000      1.502171000
C       -1.209504000      4.546078000     -2.289901000
H       -0.551060000      4.900500000     -1.483019000
H       -2.144510000      5.127008000     -2.238160000
H       -0.720692000      4.775918000     -3.248658000
C       -2.349949000      2.549858000     -3.344495000
H       -2.517381000      1.465766000     -3.247895000
H       -1.824087000      2.726408000     -4.294966000
H       -3.316592000      3.076612000     -3.403773000
C       -0.531834000      2.916428000      3.543757000
H       -1.430350000      3.364946000      3.997066000
H       -0.044700000      3.686800000      2.927954000
H        0.159624000      2.642908000      4.355305000

89
Compound 4', wB97X-D/Def2-SVP - Geometry of the ground state - Energy = -1789.76074655 Eh
C         0.7279020       -0.3900990        0.2184450
C         2.2134750       -1.1328200        1.7650830
H         3.1839470       -1.2295000        2.2415330
C         1.0143680       -1.6862950        2.0591670
N         0.1215940       -1.2121580        1.1132180
C        -1.2597180       -1.5974330        1.0803390
C        -2.2247920       -0.6985080        1.5719070
C        -3.5476970       -1.1424630        1.6023420
H        -4.3309790       -0.4774650        1.9668720
C        -3.8869860       -2.4234040        1.1720670
H        -4.9281360       -2.7505180        1.2159850
C        -2.9151830       -3.2770500        0.6671280
H        -3.1995190       -4.2697570        0.3110910
C        -1.5769950       -2.8757650        0.5958700
C        -0.5226400       -3.8154820        0.0285210
H         0.4252490       -3.2611230       -0.0387090
C        -0.8651410       -4.2696550       -1.3934400
H        -0.0642180       -4.9131060       -1.7882460
H        -0.9640170       -3.4077920       -2.0695500
H        -1.8026760       -4.8464280       -1.4260890
C        -0.2937660       -5.0105660        0.9609170
H         0.5085690       -5.6566260        0.5730340
H        -1.2043570       -5.6235640        1.0532570
H        -0.0088260       -4.6846300        1.9727100
C        -1.8312960        0.6868530        2.0646040
H        -1.0596360        1.0557070        1.3717430
C        -1.2251070        0.6285080        3.4738860
H        -0.9301880        1.6372180        3.8024940
H        -0.3312270       -0.0094550        3.5192340
H        -1.9591300        0.2386780        4.1971930
C        -2.9810020        1.6902960        2.0170080
H        -2.5959810        2.7044070        2.2022220
H        -3.7386600        1.4840020        2.7906550
H        -3.4681270        1.6949090        1.0327950
Al        0.0364470       -0.0914220       -1.8063940
C        -1.6164200        1.0560830       -1.4595580
C        -2.9077670        0.5614290       -1.7394250
C        -4.0358090        1.4015950       -1.6773320
C        -3.8553000        2.7477130       -1.3574940
H        -4.7296330        3.4053810       -1.3116880
C        -2.5946340        3.2763470       -1.0781960
C        -1.4811180        2.4192160       -1.1265350
C        -0.1237920        2.9858900       -0.7893340
H         0.1368560        3.8527170       -1.4183570
H         0.6865060        2.2477750       -0.9101850
H        -0.0877120        3.3333830        0.2570850
C        -3.1120030       -0.8863390       -2.1155210
H        -3.6475680       -0.9894930       -3.0732920
H        -3.6994180       -1.4249960       -1.3557800
H        -2.1552860       -1.4210280       -2.2220880
C        -5.4174240        0.8630250       -1.9459510
H        -6.1833370        1.6410810       -1.8176460
H        -5.6632220        0.0304460       -1.2663000
H        -5.5081220        0.4687700       -2.9713470
C        -2.4439430        4.7292330       -0.7078020
H        -1.7838050        5.2635060       -1.4105720
H        -1.9986790        4.8479080        0.2942480
H        -3.4149980        5.2442710       -0.7044110
C         3.0741410        0.3665490       -0.0198880
N         2.0182540       -0.3400660        0.6474960
C         3.3520780        1.6922460        0.3606160
C         3.8034690       -0.3141820       -1.0105210
C         4.4027810        2.3400980       -0.2941240
C         2.5768110        2.3808650        1.4754680
H         4.6504840        3.3695440       -0.0318500
C         5.1401650        1.6921090       -1.2799280
H         5.9558620        2.2183610       -1.7804000
C         4.8446150        0.3808840       -1.6320450
H         5.4326300       -0.1135740       -2.4071990
C         3.5260320       -1.7686250       -1.3590440
H         2.5083560       -2.0055360       -1.0149260
C         4.5042070       -2.6884270       -0.6167130
C         3.5422620       -2.0315800       -2.8652310
H         4.2777950       -3.7446110       -0.8294700
H         4.4518960       -2.5441500        0.4729970
H         5.5425480       -2.4944450       -0.9299940
H         3.2350230       -3.0693070       -3.0654170
H         4.5454870       -1.8976240       -3.3001350
H         2.8328560       -1.3657450       -3.3781370
H         1.5526470        1.9760840        1.4590150
C         2.4784090        3.8970480        1.2924180
C         3.1843420        2.0590870        2.8483040
H         1.7486070        4.3146690        2.0022450
H         2.1587930        4.1677620        0.2766380
H         3.4413490        4.3934130        1.4909840
H         2.6103880        2.5523010        3.6478750
H         4.2246000        2.4170020        2.9041500
H         3.1861420        0.9809910        3.0574340
H         0.7089620       -2.3640470        2.8503830

76
Compound CAAC-4', wB97X-D/Def2-SVP - Geometry of the ground state - Energy = -1465.56163577 Eh
C       -0.759253000     -1.377517000     -0.499282000
C       -1.121185000     -2.859322000     -0.382084000
C       -2.613142000     -2.832541000      0.004289000
H       -3.220315000     -2.920329000     -0.909727000
H       -2.894176000     -3.665862000      0.665257000
C       -2.877790000     -1.469709000      0.659253000
N       -1.704028000     -0.681235000      0.143402000
C       -1.542066000      0.724927000      0.418629000
C       -0.791261000      1.115357000      1.554789000
C       -0.687343000      2.478214000      1.844916000
H       -0.118219000      2.793767000      2.721990000
C       -1.282796000      3.437584000      1.036899000
H       -1.193502000      4.497465000      1.284463000
C       -1.967606000      3.042799000     -0.102635000
H       -2.403890000      3.803839000     -0.753191000
C       -2.106045000      1.693154000     -0.446666000
C       -2.838234000      1.371043000     -1.746446000
H       -2.837141000      0.279082000     -1.874076000
C       -2.124300000      1.960215000     -2.970627000
H       -2.687867000      1.716735000     -3.884238000
H       -1.115989000      1.540254000     -3.092400000
H       -2.045875000      3.056872000     -2.906563000
C       -4.288934000      1.875920000     -1.727218000
H       -4.834474000      1.499077000     -2.605958000
H       -4.321705000      2.975839000     -1.770557000
H       -4.836210000      1.566548000     -0.827773000
C       -0.073826000      0.135105000      2.474277000
H       -0.341765000     -0.877225000      2.155764000
C       -0.496820000      0.298116000      3.939516000
H       -0.074745000     -0.516570000      4.547901000
H       -1.588747000      0.286227000      4.065430000
H       -0.123865000      1.244039000      4.362202000
C        1.448994000      0.246681000      2.344011000
H        1.939203000     -0.466964000      3.024386000
H        1.802595000      1.256288000      2.607900000
H        1.781846000      0.030016000      1.322002000
C       -0.905256000     -3.673089000     -1.661475000
H       -1.245358000     -4.709817000     -1.506057000
H        0.157970000     -3.714991000     -1.942165000
H       -1.457114000     -3.241859000     -2.508602000
C       -0.248534000     -3.462735000      0.737616000
H       -0.520413000     -4.518182000      0.896441000
H       -0.368642000     -2.935448000      1.693345000
H        0.814768000     -3.415901000      0.467956000
C       -2.892974000     -1.533571000      2.190152000
H       -3.779202000     -2.096313000      2.517148000
H       -2.959976000     -0.524071000      2.619228000
H       -2.009485000     -2.031434000      2.606653000
C       -4.214720000     -0.885754000      0.210824000
H       -5.026544000     -1.535447000      0.569928000
H       -4.291291000     -0.825856000     -0.881799000
H       -4.373346000      0.114996000      0.637105000
Al       0.461634000     -0.626130000     -1.933471000
C        2.222241000     -0.094817000     -1.109004000
C        2.490437000      1.264854000     -0.853524000
C        3.696714000      1.656129000     -0.244821000
C        4.631417000      0.675112000      0.085051000
H        5.567479000      0.974656000      0.567491000
C        4.414246000     -0.676488000     -0.187338000
C        3.203832000     -1.054655000     -0.793412000
C        2.971852000     -2.514550000     -1.098192000
H        3.747780000     -2.921657000     -1.766708000
H        2.006018000     -2.681615000     -1.602109000
H        2.981042000     -3.136778000     -0.187741000
C        1.473188000      2.327994000     -1.184861000
H        1.898781000      3.123290000     -1.817628000
H        1.078853000      2.811102000     -0.277164000
H        0.606110000      1.920089000     -1.727495000
C        3.969400000      3.104041000      0.070211000
H        4.939540000      3.229485000      0.571345000
H        3.191719000      3.525346000      0.728358000
H        3.979621000      3.723364000     -0.841457000
C        5.458760000     -1.702692000      0.169390000
H        5.816689000     -2.243486000     -0.722043000
H        5.062244000     -2.463056000      0.862071000
H        6.330589000     -1.235985000      0.648972000

117
Compound 5, wB97X-D/Def2-SVP - Geometry of the ground state - Energy = -2684.05097709Eh
Al       0.022490000      0.183560000      0.734050000
Si       3.174245000     -0.353133000      2.513193000
Si       1.759663000      3.308007000      1.475943000
N        0.896247000     -0.716296000     -2.063113000
N       -1.131250000     -0.024433000     -2.119031000
C        0.501812000     -0.751172000     -3.387214000
H        1.164740000     -1.100842000     -4.171971000
C       -0.100204000     -0.255290000     -1.268403000
C       -0.777587000     -0.316247000     -3.422648000
H       -1.478439000     -0.208825000     -4.243885000
C       -1.626252000     -0.301454000      1.740172000
C       -2.654159000      0.636882000      1.978409000
C       -3.843592000     -0.977739000      3.319215000
H       -4.710898000     -1.241503000      3.933490000
C       -3.778925000      0.294719000      2.752381000
C       -1.743164000     -1.589734000      2.309568000
C        2.260160000     -2.608901000     -1.355217000
C       -2.843616000     -1.928154000      3.118516000
C        2.176776000     -1.239928000     -1.663250000
C       -3.383091000     -0.534116000     -1.306449000
C        1.345854000      1.537572000      1.112133000
C       -2.460544000      0.416091000     -1.785134000
C        1.813079000      0.297769000      1.424105000
C        4.543901000     -0.974790000     -1.476886000
H        5.439911000     -0.353544000     -1.506533000
C        3.294352000     -0.393024000     -1.706993000
C        3.164384000      1.091639000     -2.011402000
H        2.156056000      1.401330000     -1.694282000
C       -2.982690000     -1.978279000     -1.028870000
H       -1.995481000     -1.945964000     -0.542858000
C        3.534023000     -3.136941000     -1.132476000
H        3.645188000     -4.194928000     -0.891142000
C       -4.693547000     -0.097268000     -1.102203000
H       -5.438839000     -0.791279000     -0.714635000
C       -2.798861000      1.755465000     -2.036827000
C        1.027728000     -3.501036000     -1.287698000
H        0.168161000     -2.861775000     -1.031848000
C        4.664988000     -2.331847000     -1.203713000
H        5.651785000     -2.764418000     -1.026707000
C       -2.971255000     -3.301270000      3.724997000
H       -2.994033000     -4.085100000      2.949500000
H       -3.891561000     -3.391914000      4.319078000
H       -2.121010000     -3.536227000      4.385419000
C       -4.894949000      1.282097000      2.974930000
H       -5.698924000      0.847445000      3.585661000
H       -5.335159000      1.610106000      2.018684000
H       -4.538524000      2.191199000      3.485908000
C       -0.714232000     -2.656994000      2.030157000
H       -0.311806000     -3.100926000      2.955048000
H        0.144465000     -2.261625000      1.467806000
H       -1.149585000     -3.487987000      1.447701000
C        1.131980000     -4.568703000     -0.195761000
H        0.156345000     -5.057585000     -0.055471000
H        1.439980000     -4.136085000      0.766269000
H        1.852310000     -5.357373000     -0.463472000
C       -3.927419000     -2.683045000     -0.056975000
H       -3.481177000     -3.635756000      0.266100000
H       -4.893764000     -2.921918000     -0.529882000
H       -4.110293000     -2.078211000      0.840588000
C       -2.580251000      2.037299000      1.423775000
H       -1.652746000      2.201884000      0.855738000
H       -2.603597000      2.787322000      2.231640000
H       -3.431038000      2.255429000      0.760274000
C        4.155545000      1.931194000     -1.206825000
H        4.074127000      1.704773000     -0.136185000
H        3.946857000      3.001336000     -1.347774000
H        5.196592000      1.763085000     -1.523859000
C       -2.853704000     -2.800429000     -2.319230000
H       -2.583320000     -3.839537000     -2.075979000
H       -2.081659000     -2.411557000     -2.996388000
H       -3.810477000     -2.819790000     -2.864825000
C       -1.840988000      2.991033000     -4.019246000
H       -1.666103000      2.059163000     -4.574539000
H       -1.082199000      3.720458000     -4.341012000
H       -2.829674000      3.376626000     -4.314872000
C        0.561224000      3.891158000      2.814399000
H       -0.481388000      3.785513000      2.479626000
H        0.734064000      4.947877000      3.075556000
H        0.679908000      3.287312000      3.728106000
C        4.927996000      0.191428000      2.059090000
H        5.648690000     -0.223219000      2.783207000
H        5.035972000      1.285837000      2.065905000
H        5.206927000     -0.175867000      1.059979000
C        3.509315000      3.668061000      2.104386000
H        3.733937000      3.086365000      3.012167000
H        3.601806000      4.736082000      2.362278000
H        4.281732000      3.438325000      1.355066000
C       -4.133420000      2.127117000     -1.848210000
H       -4.439384000      3.155936000     -2.044832000
C        3.310886000      1.371445000     -3.512645000
H        4.304773000      1.060384000     -3.872154000
H        3.199274000      2.448027000     -3.713684000
H        2.555581000      0.841544000     -4.110043000
C        3.151255000     -2.239795000      2.484286000
H        3.936874000     -2.666556000      3.128628000
H        3.311216000     -2.605800000      1.458617000
H        2.178262000     -2.619798000      2.832861000
C       -5.069960000      1.211428000     -1.387886000
H       -6.105533000      1.522598000     -1.234633000
C       -1.774229000      2.781231000     -2.500906000
H       -0.774205000      2.392125000     -2.251748000
C        0.738292000     -4.153382000     -2.646338000
H        1.583529000     -4.787171000     -2.958212000
H        0.566391000     -3.406941000     -3.434323000
H       -0.159058000     -4.788006000     -2.586181000
C       -1.928018000      4.120446000     -1.773817000
H       -1.929290000      3.988928000     -0.682700000
H       -2.858390000      4.636203000     -2.057354000
H       -1.094703000      4.788287000     -2.036328000
C        1.453451000      4.345038000     -0.073585000
H        2.107073000      4.044485000     -0.906749000
H        1.616318000      5.418084000      0.116922000
H        0.412794000      4.210021000     -0.401113000
C        2.798708000      0.218813000      4.275482000
H        1.788475000     -0.106242000      4.571656000
H        2.824548000      1.318068000      4.344251000
H        3.519239000     -0.187626000      5.003738000

178
Compound 6, wB97X-D/Def2-SVP - Geometry of the ground state - Energy = -3579.58442790Eh
C       -2.707629000     -4.033354000     -0.229661000
H       -2.542544000     -5.054808000     -0.556217000
C       -3.760023000     -3.446643000      0.377414000
H       -4.720348000     -3.840778000      0.694172000
N       -3.429568000     -2.117048000      0.551917000
N       -1.748922000     -3.053850000     -0.409459000
C       -2.176796000     -1.840032000      0.061594000
Al      -1.212488000     -0.005920000     -0.014346000
Al       1.177055000      0.065074000      0.059765000
C        2.118700000      1.881116000      0.321555000
N        1.635720000      3.133355000      0.034270000
N        3.324338000      2.135967000      0.934892000
C        2.494390000      4.118116000      0.487669000
H        2.275426000      5.171314000      0.347517000
C        3.544450000      3.494184000      1.060556000
H        4.437265000      3.886230000      1.536313000
C       -0.508079000     -3.418340000     -1.046490000
C        1.636475000     -4.529273000     -2.410002000
C        0.439184000     -4.167550000     -0.325870000
C       -0.387060000     -3.195813000     -2.434116000
C        0.697231000     -3.768975000     -3.096767000
C        1.514278000     -4.704437000     -1.043464000
H        0.804314000     -3.628494000     -4.173462000
H        2.276780000     -5.268702000     -0.501983000
H        2.476424000     -4.978920000     -2.942423000
C       -4.347493000     -1.249863000      1.245029000
C       -6.225462000      0.194781000      2.690954000
C       -4.209909000     -1.146300000      2.647859000
C       -5.419276000     -0.659575000      0.554596000
C       -6.321637000      0.101125000      1.312042000
C       -5.183616000     -0.443370000      3.355041000
H       -7.134001000      0.616022000      0.793453000
H       -5.106699000     -0.364143000      4.440617000
H       -6.963159000      0.771938000      3.252795000
C        0.490497000      3.506973000     -0.757727000
C       -1.512711000      4.552584000     -2.376454000
C       -0.581011000      4.192074000     -0.159061000
C        0.574289000      3.334872000     -2.159819000
C       -0.438133000      3.877905000     -2.946842000
C       -1.581477000      4.691891000     -1.003687000
H       -0.390949000      3.771153000     -4.031055000
H       -2.444768000      5.188797000     -0.555186000
H       -2.306530000      4.957381000     -3.007392000
C        4.360617000      1.189565000      1.262909000
C        6.403129000     -0.613194000      1.799682000
C        5.250283000      0.821510000      0.225164000
C        4.531043000      0.735661000      2.579951000
C        5.571188000     -0.176281000      2.814670000
C        6.250816000     -0.102511000      0.515436000
H        5.711615000     -0.556263000      3.830369000
H        6.926917000     -0.433514000     -0.272428000
H        7.184266000     -1.347338000      2.007457000
C       -0.774892000      4.511906000      1.321092000
H       -1.857545000      4.378077000      1.470722000
C       -0.475908000      5.991853000      1.604977000
H        0.594273000      6.217093000      1.474376000
H       -0.740434000      6.241807000      2.644264000
H       -1.042553000      6.658368000      0.938568000
C       -0.074243000      3.621887000      2.342237000
H        0.973846000      3.918215000      2.474016000
H       -0.103647000      2.556836000      2.067710000
H       -0.560851000      3.732786000      3.323490000
C        1.763287000      2.655125000     -2.823094000
H        2.119224000      1.876441000     -2.134841000
C        1.394838000      1.937012000     -4.120569000
H        0.536911000      1.266200000     -3.968093000
H        2.243962000      1.329527000     -4.466704000
H        1.147246000      2.638849000     -4.932439000
C        2.909907000      3.647309000     -3.051079000
H        2.595593000      4.460760000     -3.724396000
H        3.772338000      3.138799000     -3.510759000
H        3.252704000      4.099482000     -2.108706000
C        3.769918000      1.192589000      3.822477000
H        3.801157000      0.324238000      4.501348000
C        5.197558000      1.472156000     -1.151362000
H        4.140657000      1.651794000     -1.398050000
C        5.931819000      2.822654000     -1.146375000
H        5.917226000      3.266790000     -2.153390000
H        6.984116000      2.680075000     -0.853254000
H        5.482680000      3.549779000     -0.459859000
C        5.792138000      0.601729000     -2.257443000
H        5.520677000      1.008799000     -3.243443000
H        5.429437000     -0.429114000     -2.190590000
H        6.892419000      0.581863000     -2.209476000
C        2.302397000      1.577574000      3.671683000
H        2.196433000      2.578893000      3.241059000
H        1.826393000      1.600225000      4.663865000
H        1.734094000      0.881052000      3.038902000
C        4.548839000      2.322113000      4.514487000
H        4.560445000      3.228485000      3.888761000
H        5.592191000      2.035669000      4.713078000
H        4.074547000      2.586043000      5.472431000
C        0.400658000     -4.535714000      1.155489000
H        1.458173000     -4.487398000      1.461769000
C       -1.447071000     -2.444044000     -3.221803000
H       -1.949180000     -1.759550000     -2.526173000
C       -0.050855000     -5.991956000      1.342225000
H       -1.108574000     -6.116927000      1.062120000
H        0.048899000     -6.291340000      2.397219000
H        0.545134000     -6.686018000      0.731823000
C       -0.371841000     -3.618537000      2.097626000
H       -1.451980000     -3.807225000      2.043923000
H       -0.188740000     -2.554425000      1.889289000
H       -0.065676000     -3.817445000      3.136596000
C       -2.501096000     -3.409986000     -3.776401000
H       -2.046879000     -4.119583000     -4.486629000
H       -3.292856000     -2.856081000     -4.304335000
H       -2.978099000     -3.993738000     -2.975216000
C       -0.853607000     -1.581463000     -4.335091000
H       -1.636814000     -0.954197000     -4.785289000
H       -0.418091000     -2.187270000     -5.145112000
H       -0.070582000     -0.919074000     -3.939883000
C       -3.062927000     -1.811668000      3.391572000
H       -2.233553000     -1.911946000      2.681141000
C       -2.524417000     -0.984354000      4.561003000
H       -1.607950000     -1.453375000      4.949656000
H       -3.239482000     -0.926459000      5.397126000
H       -2.270682000      0.037936000      4.249892000
C       -3.466069000     -3.212619000      3.869382000
H       -2.623126000     -3.704819000      4.378189000
H       -3.774449000     -3.857862000      3.034277000
H       -4.306968000     -3.153690000      4.579111000
C       -5.779625000     -0.802759000     -0.925271000
H       -6.022758000      0.225085000     -1.243607000
C       -4.725295000     -1.315875000     -1.901194000
H       -4.570034000     -2.401156000     -1.822266000
H       -3.766458000     -0.812914000     -1.758549000
H       -5.062094000     -1.111608000     -2.929202000
C       -7.052268000     -1.654758000     -1.061597000
H       -7.887296000     -1.261070000     -0.464840000
H       -6.861584000     -2.688338000     -0.729489000
H       -7.374375000     -1.695625000     -2.113528000
C       -2.664136000      1.383036000     -0.309840000
C       -4.805398000      3.149739000     -0.793370000
C       -3.094420000      1.667133000     -1.630507000
C       -3.305048000      2.062038000      0.752822000
C       -4.364602000      2.958144000      0.514395000
C       -4.187774000      2.520709000     -1.872180000
H       -5.648423000      3.824051000     -0.979371000
C       -2.398767000      1.083863000     -2.835769000
H       -1.495089000      0.529267000     -2.542138000
H       -2.082331000      1.876445000     -3.530383000
H       -3.052195000      0.406578000     -3.409605000
C       -4.684670000      2.765850000     -3.273385000
H       -4.972363000      1.825578000     -3.772095000
H       -3.908302000      3.226360000     -3.906687000
H       -5.560306000      3.430881000     -3.277715000
C       -5.030454000      3.691275000      1.649861000
H       -5.454904000      2.991410000      2.387730000
H       -5.843541000      4.337098000      1.288128000
H       -4.315402000      4.327751000      2.198073000
C       -2.893797000      1.851806000      2.186438000
H       -2.058800000      1.138930000      2.264250000
H       -3.729392000      1.472639000      2.787162000
H       -2.576810000      2.791041000      2.663381000
C        2.600263000     -1.365758000     -0.101926000
C        4.631579000     -3.283427000     -0.434559000
C        3.084040000     -2.109175000      0.999967000
C        3.137544000     -1.645026000     -1.383331000
C        4.158219000     -2.600856000     -1.553413000
C        4.104781000     -3.065809000      0.836555000
H        5.428317000     -4.024570000     -0.560191000
C        2.625666000     -0.934699000     -2.612493000
H        3.330200000     -0.163614000     -2.965892000
H        1.663264000     -0.440519000     -2.408378000
H        2.466579000     -1.628846000     -3.451111000
C        4.719563000     -2.922297000     -2.916621000
H        3.946114000     -3.338548000     -3.582290000
H        5.533710000     -3.658271000     -2.847921000
H        5.114957000     -2.032530000     -3.431168000
C        2.530529000     -1.918245000      2.390179000
H        2.164777000     -2.865490000      2.815715000
H        1.691740000     -1.206833000      2.394785000
H        3.299911000     -1.548970000      3.084230000
C        4.627136000     -3.848869000      2.012805000
H        5.003944000     -3.181528000      2.805006000
H        5.446995000     -4.518968000      1.716385000
H        3.838995000     -4.467632000      2.474603000

113
Compound 7, wB97X-D/Def2-SVP - Geometry of the ground state - Energy = -2420.62064667Eh
C       -0.202339000      2.026213000      2.492930000
H        0.414816000      2.477897000      3.262801000
C       -1.527782000      2.121024000      2.246237000
H       -2.311189000      2.667893000      2.761217000
N       -1.791818000      1.329867000      1.142976000
N        0.330651000      1.179895000      1.533887000
C       -0.650291000      0.715154000      0.688014000
Al      -0.484482000     -0.586411000     -0.812273000
Al       1.833768000     -0.728901000     -1.148087000
C        1.718958000      0.820194000      1.507311000
C        4.418709000      0.174578000      1.715477000
C        2.675513000      1.715169000      0.984196000
C        2.099584000     -0.391485000      2.141842000
C        3.458366000     -0.685771000      2.241235000
C        4.028398000      1.351081000      1.101160000
H        3.772692000     -1.605455000      2.736664000
H        4.787301000      2.019251000      0.687142000
H        5.477958000     -0.082703000      1.774352000
C       -3.080248000      1.223926000      0.514638000
C       -5.516257000      1.019948000     -0.793078000
C       -3.355759000      2.091818000     -0.566813000
C       -4.016663000      0.283855000      0.976912000
C       -5.228853000      0.193746000      0.280891000
C       -4.591065000      1.974039000     -1.202249000
H       -5.960178000     -0.553908000      0.597240000
H       -4.830873000      2.628903000     -2.041145000
H       -6.469011000      0.920573000     -1.317349000
C        2.414555000      3.110721000      0.420435000
H        3.233109000      3.267376000     -0.299492000
C        1.068472000     -1.286394000      2.807923000
H        0.115056000     -1.110745000      2.298548000
C        2.594938000      4.165732000      1.522540000
H        1.801168000      4.084494000      2.280796000
H        2.540385000      5.178493000      1.094401000
H        3.563977000      4.059080000      2.032073000
C        1.114075000      3.345122000     -0.343637000
H        0.265207000      3.494341000      0.338291000
H        0.876485000      2.504988000     -1.015064000
H        1.205735000      4.259954000     -0.949171000
C        0.897236000     -0.899705000      4.282427000
H        1.832011000     -1.056186000      4.844231000
H        0.111070000     -1.512542000      4.749889000
H        0.608938000      0.156136000      4.394132000
C        1.367857000     -2.776136000      2.656382000
H        0.525172000     -3.366223000      3.047421000
H        2.268239000     -3.085447000      3.210762000
H        1.500107000     -3.035073000      1.596152000
C       -2.362989000      3.166190000     -0.986868000
H       -1.360569000      2.745780000     -0.837312000
C       -2.451706000      3.577555000     -2.456709000
H       -1.616560000      4.252271000     -2.697633000
H       -3.381987000      4.124311000     -2.679294000
H       -2.388140000      2.713705000     -3.129656000
C       -2.502144000      4.411787000     -0.099818000
H       -1.753995000      5.168912000     -0.381673000
H       -2.358289000      4.184054000      0.964523000
H       -3.502015000      4.859272000     -0.217921000
C       -3.907788000     -0.590295000      2.224995000
H       -4.433460000     -1.520788000      1.953220000
C       -2.522661000     -1.008707000      2.711955000
H       -1.996056000     -0.198648000      3.236501000
H       -1.892922000     -1.351759000      1.885544000
H       -2.626251000     -1.841488000      3.424619000
C       -4.692530000      0.065234000      3.371933000
H       -5.731664000      0.282624000      3.085239000
H       -4.220800000      1.015705000      3.669537000
H       -4.708801000     -0.592118000      4.255121000
C       -2.150999000     -1.568889000     -1.321247000
C       -4.666502000     -2.727255000     -1.768282000
C       -2.566946000     -2.701732000     -0.577738000
C       -2.990606000     -1.097330000     -2.356877000
C       -4.253758000     -1.675269000     -2.582377000
C       -3.841470000     -3.264680000     -0.782380000
H       -5.657021000     -3.165951000     -1.928768000
C       -1.648970000     -3.397137000      0.400528000
H       -0.720847000     -2.829323000      0.561122000
H       -1.355654000     -4.386497000      0.009070000
H       -2.123990000     -3.573794000      1.377887000
C       -4.311231000     -4.445936000      0.028567000
H       -4.327536000     -4.220064000      1.107867000
H       -3.648499000     -5.317156000     -0.098864000
H       -5.325700000     -4.751782000     -0.264334000
C       -5.154404000     -1.174306000     -3.681113000
H       -5.406359000     -0.109813000     -3.542614000
H       -6.095691000     -1.741290000     -3.715429000
H       -4.674830000     -1.258445000     -4.669698000
C       -2.547088000      0.000680000     -3.288668000
H       -1.624836000      0.487869000     -2.934893000
H       -3.320955000      0.772797000     -3.409934000
H       -2.335630000     -0.402799000     -4.293859000
C        3.784006000     -0.847509000     -1.422379000
C        6.576125000     -0.870324000     -1.477043000
C        4.496402000      0.233269000     -1.993339000
C        4.499637000     -1.954598000     -0.911054000
C        5.906465000     -1.963864000     -0.930479000
C        5.902435000      0.223723000     -2.019749000
H        7.671015000     -0.875268000     -1.490861000
C        3.792443000     -3.152269000     -0.326894000
H        4.025695000     -4.069249000     -0.892039000
H        2.698090000     -3.028616000     -0.335598000
H        4.094326000     -3.334631000      0.717122000
C        6.684512000     -3.125961000     -0.369421000
H        6.462524000     -3.284789000      0.698587000
H        7.767458000     -2.966006000     -0.466576000
H        6.436141000     -4.067435000     -0.885130000
C        3.786250000      1.426449000     -2.585058000
H        4.139969000      2.371646000     -2.142592000
H        2.695337000      1.376656000     -2.440903000
H        3.969597000      1.500598000     -3.669753000
C        6.679084000      1.370241000     -2.614389000
H        6.411972000      1.537210000     -3.670125000
H        7.761518000      1.186199000     -2.567396000
H        6.476853000      2.316327000     -2.085574000

202
Compound 8, wB97X-D/Def2-SVP - Geometry of the ground state - Energy = -4210.46960317Eh
Al      -2.505359000      0.228711000     -0.292108000
Al       2.306983000      0.062708000      0.255362000
Al      -0.187262000     -0.160097000      0.198767000
N        4.960947000      1.062767000     -1.011791000
N        3.669295000      0.317063000     -2.550414000
N       -4.990990000      1.272426000      1.096474000
N       -3.664256000      2.909460000      0.625853000
C        5.645594000      1.204965000     -2.201258000
H        6.629049000      1.660922000     -2.248145000
C        4.833193000      0.723486000     -3.171426000
H        4.960875000      0.650646000     -4.246685000
C        2.555696000     -1.408832000     -3.876813000
C       -3.430774000     -1.437311000     -0.975649000
C        3.340510000     -0.887221000      1.668151000
C       -3.812929000     -1.452149000     -2.340080000
C        3.737095000      0.519105000     -1.214282000
C        1.511454000     -1.748348000     -4.741570000
H        1.498585000     -2.735956000     -5.206796000
C        0.470938000     -0.862930000     -4.986899000
H       -0.350393000     -1.158527000     -5.642628000
C        2.527672000     -0.125025000     -3.312832000
C        3.517182000     -0.330786000      2.950010000
C        6.722370000      1.498074000      2.222885000
H        7.374087000      0.948826000      2.903212000
C        0.451199000      0.388072000     -4.378268000
H       -0.390125000      1.057558000     -4.556690000
C        5.424116000      1.633195000      0.224331000
C       -3.758499000      1.542893000      0.539544000
C       -4.800207000      3.462466000      1.194726000
H       -4.905496000      4.534435000      1.329542000
C       -5.627551000      2.438269000      1.490701000
H       -6.597674000      2.420850000      1.977546000
C       -3.932773000     -0.171124000     -3.132533000
H       -3.211140000     -0.130132000     -3.966873000
H       -3.745616000      0.711670000     -2.503082000
H       -4.939289000     -0.062703000     -3.572856000
C        6.339952000      2.797580000      2.543429000
H        6.699247000      3.254367000      3.468105000
C        1.489494000      0.798304000     -3.541065000
C        5.500609000      3.514857000      1.700032000
H        5.206989000      4.532315000      1.966864000
C        3.667505000     -2.406552000     -3.587844000
H        4.259143000     -2.018532000     -2.744284000
C        6.275744000      0.882391000      1.051878000
C        3.610034000     -2.255343000      1.471102000
C        4.154870000     -2.494441000      3.803534000
H        4.460011000     -3.126494000      4.643846000
C       -2.588669000      3.734959000      0.178316000
C        6.718607000     -0.522476000      0.674662000
H        5.888201000     -0.979608000      0.114011000
C        0.124638000     -2.184579000      0.423051000
C        3.117571000     -3.770632000     -3.157103000
H        2.410281000     -3.677397000     -2.321582000
H        3.940766000     -4.425915000     -2.834499000
H        2.598814000     -4.278610000     -3.985023000
C        5.027226000      2.949408000      0.512674000
C       -7.016873000     -1.672225000     -1.375736000
H       -7.980885000     -2.123765000     -1.088897000
H       -6.233568000     -2.438901000     -1.306658000
H       -7.100306000     -1.371756000     -2.431340000
C        6.988528000     -1.409908000      1.888739000
H        7.928614000     -1.132779000      2.392770000
H        7.088045000     -2.458035000      1.570007000
H        6.169564000     -1.357587000      2.616129000
C       -4.041125000     -3.850941000     -2.287421000
H       -4.262926000     -4.793493000     -2.799619000
C        7.957780000     -0.487055000     -0.231778000
H        7.781494000      0.054618000     -1.170558000
H        8.266322000     -1.510831000     -0.492625000
H        8.800292000     -0.001086000      0.285332000
C       -4.103435000     -2.656933000     -3.005493000
C        4.609098000     -2.549760000     -4.789738000
H        5.057031000     -1.586829000     -5.076988000
H        4.068138000     -2.938588000     -5.666769000
H        5.427607000     -3.249123000     -4.560476000
C        3.938526000     -1.132583000      4.026198000
C       -0.031695000     -3.078655000     -0.663236000
C        4.004084000     -3.074425000      2.543729000
C       -2.720566000      4.378579000     -1.061764000
C       -1.509519000      3.966394000      1.049643000
C       -3.871419000      4.064740000     -2.004605000
H       -4.430870000      3.220594000     -1.575936000
C        0.415647000     -1.848232000      2.934944000
H       -0.423395000     -2.069283000      3.616780000
H        0.348019000     -0.780232000      2.678110000
H        1.347165000     -2.001145000      3.500563000
C        1.514126000      2.197275000     -2.941661000
H        1.939671000      2.111733000     -1.931102000
C       -3.418498000     -2.665641000     -0.275035000
C        0.347768000     -2.727212000      1.710593000
C       -5.405489000      0.008642000      1.637963000
C       -4.077791000      0.620775000      3.749785000
H       -3.825024000      1.486584000      3.124176000
C       -1.768200000      5.347002000     -1.392365000
H       -1.849325000      5.881007000     -2.342177000
C       -4.994994000     -0.293350000      2.948663000
C       -6.257638000     -0.825333000      0.896352000
C       -3.074193000     -2.738201000      1.188626000
H       -3.937831000     -3.085362000      1.777797000
H       -2.769930000     -1.756145000      1.574602000
H       -2.244426000     -3.436389000      1.374235000
C       -0.577775000      4.934377000      0.667687000
H        0.264732000      5.157470000      1.323649000
C        4.127360000      3.751201000     -0.416935000
H        4.001857000      3.183321000     -1.349414000
C       -6.686191000     -0.454169000     -0.513917000
H       -5.827192000      0.053212000     -0.978122000
C       -0.716617000      5.632437000     -0.529376000
H        0.014610000      6.398884000     -0.798063000
C       -3.369026000      3.607071000     -3.376544000
H       -4.217528000      3.321149000     -4.016911000
H       -2.709317000      2.733956000     -3.273869000
H       -2.810986000      4.403285000     -3.895232000
C       -7.867473000      0.525658000     -0.497803000
H       -8.165921000      0.780950000     -1.526622000
H       -7.621814000      1.464140000      0.018526000
H       -8.738743000      0.077138000      0.006204000
C        3.201128000      1.120399000      3.211099000
H        2.967240000      1.667471000      2.285139000
H        4.042788000      1.646418000      3.686696000
H        2.329082000      1.227065000      3.877177000
C        2.411875000      3.138911000     -3.757476000
H        2.445997000      4.132552000     -3.283296000
H        2.012488000      3.265311000     -4.776210000
H        3.445558000      2.775130000     -3.843956000
C       -6.711890000     -1.992411000      1.515373000
H       -7.366075000     -2.672359000      0.968579000
C       -1.405356000      3.230694000      2.378623000
H       -1.858291000      2.237390000      2.228543000
C        3.446770000     -2.879622000      0.110044000
H        2.718190000     -3.705068000      0.127022000
H        4.400365000     -3.281275000     -0.275111000
H        3.074192000     -2.160226000     -0.637334000
C        4.121912000     -0.547862000      5.402352000
H        3.188272000     -0.098797000      5.778221000
H        4.880529000      0.252271000      5.404057000
H        4.439772000     -1.313519000      6.123915000
C       -3.724073000     -3.875664000     -0.929671000
C        0.023759000     -4.471919000     -0.468690000
C       -6.337003000     -2.307238000      2.818004000
H       -6.706189000     -3.224759000      3.281672000
C       -4.835615000      5.250064000     -2.119620000
H       -5.690684000      4.992783000     -2.763389000
H       -4.337718000      6.130346000     -2.557007000
H       -5.229168000      5.542668000     -1.134534000
C        0.035511000      2.970927000      2.809521000
H        0.584101000      2.427118000      2.025285000
H        0.041210000      2.337162000      3.709438000
H        0.581122000      3.896606000      3.056368000
C       -0.322848000     -2.573592000     -2.051301000
H        0.260391000     -3.107810000     -2.814675000
H       -0.108907000     -1.498366000     -2.146970000
H       -1.385477000     -2.711465000     -2.306858000
C        0.453389000     -4.117097000      1.905335000
C       -4.487896000     -2.671320000     -4.462626000
H       -4.631051000     -3.698699000     -4.827311000
H       -3.719464000     -2.194585000     -5.093245000
H       -5.426441000     -2.119886000     -4.641530000
C       -5.483208000     -1.469008000      3.524429000
H       -5.183554000     -1.733942000      4.541226000
C        4.243244000     -4.546262000      2.339284000
H        3.342509000     -5.038930000      1.938129000
H        4.513066000     -5.044487000      3.281128000
H        5.055208000     -4.728700000      1.615945000
C       -2.184062000      3.957275000      3.482466000
H       -3.248843000      4.068204000      3.231172000
H       -1.769462000      4.962508000      3.662687000
H       -2.124274000      3.390651000      4.424907000
C        0.130693000      2.810077000     -2.766503000
H        0.209973000      3.731010000     -2.174173000
H       -0.547770000      2.126209000     -2.229584000
H       -0.322736000      3.084353000     -3.732652000
C        0.287207000     -4.965828000      0.810220000
H        0.340420000     -6.049380000      0.962735000
C       -2.751647000     -0.060577000      4.096632000
H       -2.902215000     -0.972013000      4.697316000
H       -2.113851000      0.624011000      4.678797000
H       -2.204108000     -0.327613000      3.180129000
C       -4.788020000      1.163299000      4.994261000
H       -5.723309000      1.678880000      4.726935000
H       -4.141847000      1.882275000      5.521517000
H       -5.039029000      0.357885000      5.702614000
C       -3.684048000     -5.184949000     -0.185732000
H       -3.952375000     -6.027045000     -0.840317000
H       -4.378888000     -5.183826000      0.669835000
H       -2.678797000     -5.375766000      0.224968000
C       -0.235179000     -5.424414000     -1.608322000
H       -0.218234000     -6.469583000     -1.266562000
H        0.512974000     -5.322087000     -2.412132000
H       -1.219458000     -5.229757000     -2.065193000
C        2.729628000      3.946144000      0.175749000
H        2.768887000      4.503171000      1.125535000
H        2.224657000      2.986998000      0.374652000
H        2.088375000      4.504247000     -0.522538000
C        0.694301000     -4.689672000      3.278475000
H        0.786538000     -5.785128000      3.244869000
H       -0.130436000     -4.443445000      3.967694000
H        1.613301000     -4.282325000      3.730648000
C        4.761837000      5.090170000     -0.805837000
H        4.139191000      5.599774000     -1.556811000
H        5.765853000      4.948954000     -1.233296000
H        4.855220000      5.765829000      0.058465000

202
Compound 9, wB97X-D/Def2-SVP - Geometry of the ground state - Energy = -4210.50840426Eh
Al      -2.380560000      0.020452000     -0.472406000
Al       2.518433000      0.556039000      0.394764000
Al       0.168220000      0.108999000     -0.024953000
N        2.047621000     -0.399720000     -2.370209000
N        4.183335000     -0.532961000     -2.103480000
N       -4.572041000      0.711956000      1.648542000
N       -3.944174000      2.491462000      0.636199000
C        2.593153000     -0.678776000     -3.602435000
H        1.984035000     -0.774669000     -4.492970000
C        3.935289000     -0.774028000     -3.440113000
H        4.733856000     -0.983804000     -4.144855000
C        6.167976000      0.610758000     -1.217671000
C       -3.369109000     -1.753339000     -0.706958000
C        4.078744000      1.047687000      1.546888000
C       -4.363029000     -1.857343000     -1.712410000
C        3.023388000     -0.308537000     -1.434147000
C        7.447064000      0.496248000     -0.668822000
H        7.992186000      1.392823000     -0.376729000
C        8.048963000     -0.745544000     -0.486514000
H        9.053829000     -0.802409000     -0.062441000
C        5.500542000     -0.588636000     -1.537270000
C        4.248854000      2.410400000      1.886865000
C       -0.931290000      1.792381000     -2.425299000
H       -1.185440000      2.848230000     -2.549290000
C        7.380352000     -1.907527000     -0.844841000
H        7.864623000     -2.876178000     -0.702493000
C        0.630913000     -0.075301000     -2.118006000
C       -3.732985000      1.151925000      0.672174000
C       -4.882423000      2.883238000      1.570529000
H       -5.172682000      3.921240000      1.694187000
C       -5.272915000      1.760832000      2.212666000
H       -5.961507000      1.608985000      3.036406000
C       -4.944010000     -0.632701000     -2.379596000
H       -4.575701000     -0.498880000     -3.410817000
H       -4.694574000      0.279354000     -1.827639000
H       -6.041403000     -0.690241000     -2.443837000
C       -2.043321000      0.803091000     -2.364867000
H       -2.949398000      1.211284000     -2.828123000
C        6.084167000     -1.854225000     -1.365797000
C       -1.608137000     -0.462850000     -3.023407000
H       -2.361463000     -1.068570000     -3.533325000
C        5.546323000      1.977233000     -1.489149000
H        4.513483000      1.949037000     -1.107196000
C        0.358666000      1.408731000     -2.394114000
C        4.987180000      0.103096000      2.071322000
C        6.174929000      1.855580000      3.226550000
H        6.995318000      2.169941000      3.880296000
C       -3.281393000      3.445729000     -0.209003000
C        1.494426000      2.395413000     -2.625340000
H        2.411247000      1.983870000     -2.174874000
C        1.188973000     -1.251959000      1.312161000
C        6.255104000      3.119527000     -0.763962000
H        6.342639000      2.924538000      0.313763000
H        5.683307000      4.049813000     -0.897547000
H        7.261505000      3.298065000     -1.175403000
C       -0.353176000     -0.935648000     -2.909214000
C       -7.542360000     -1.680840000     -0.319222000
H       -8.294660000     -2.310341000      0.181267000
H       -6.776698000     -2.337069000     -0.751470000
H       -8.060775000     -1.154130000     -1.134917000
C        1.270426000      3.753973000     -1.964320000
H        0.457792000      4.310882000     -2.454592000
H        2.181546000      4.370776000     -2.030349000
H        1.002986000      3.631956000     -0.906669000
C       -4.414122000     -4.257084000     -1.483661000
H       -4.799802000     -5.231506000     -1.801341000
C        1.766208000      2.582970000     -4.125268000
H        1.961459000      1.628035000     -4.631684000
H        2.637365000      3.237648000     -4.292123000
H        0.890791000      3.041178000     -4.611832000
C       -4.849401000     -3.107344000     -2.140159000
C        5.477139000      2.283547000     -2.992466000
H        4.857804000      1.563924000     -3.543057000
H        6.485970000      2.282655000     -3.435072000
H        5.037012000      3.279800000     -3.151562000
C        5.294933000      2.818449000      2.736663000
C        1.563582000     -2.587653000      1.011857000
C        6.045095000      0.504815000      2.907042000
C       -3.862354000      3.765206000     -1.447626000
C       -2.137645000      4.086882000      0.294246000
C       -5.163173000      3.126681000     -1.908828000
H       -5.253171000      2.156421000     -1.400062000
C        0.887850000      0.574756000      3.080785000
H        0.656055000      0.627514000      4.152640000
H       -0.003839000      0.905866000      2.529088000
H        1.676076000      1.324196000      2.894887000
C        5.365756000     -3.142623000     -1.739383000
H        4.325255000     -2.891109000     -1.989161000
C       -2.958950000     -2.947149000     -0.071134000
C        1.315045000     -0.818902000      2.666302000
C       -4.794640000     -0.643221000      2.092293000
C       -2.658843000     -0.492248000      3.528135000
H       -2.119757000     -0.124570000      2.636529000
C       -3.240428000      4.757626000     -2.208326000
H       -3.653977000      5.031049000     -3.180418000
C       -3.909651000     -1.213569000      3.026861000
C       -5.943681000     -1.306160000      1.621181000
C       -1.893483000     -2.956857000      0.993183000
H       -2.230264000     -3.485025000      1.897331000
H       -1.579923000     -1.947354000      1.281428000
H       -0.986839000     -3.478911000      0.647112000
C       -1.564791000      5.082263000     -0.500925000
H       -0.674881000      5.606592000     -0.150049000
C       -0.027659000     -2.314815000     -3.488884000
H        1.010444000     -2.575823000     -3.229344000
C       -6.926023000     -0.666369000      0.647884000
H       -6.367307000      0.068625000      0.046997000
C       -2.105728000      5.410473000     -1.738379000
H       -1.635530000      6.186392000     -2.346319000
C       -5.213653000      2.856933000     -3.413853000
H       -6.096587000      2.246295000     -3.654736000
H       -4.322582000      2.315498000     -3.760526000
H       -5.294234000      3.789578000     -3.993843000
C       -8.058086000      0.066526000      1.384013000
H       -8.762276000      0.503934000      0.659439000
H       -7.697334000      0.879609000      2.025451000
H       -8.619440000     -0.638247000      2.017675000
C        3.345990000      3.481993000      1.324528000
H        2.561938000      3.063317000      0.676947000
H        3.915129000      4.213567000      0.727652000
H        2.840069000      4.050513000      2.121615000
C        5.996444000     -3.775340000     -2.985519000
H        5.438466000     -4.674510000     -3.288413000
H        7.039595000     -4.073168000     -2.793932000
H        6.001827000     -3.076394000     -3.834984000
C       -6.182834000     -2.597047000      2.095383000
H       -7.049228000     -3.152236000      1.735226000
C       -1.600706000      3.791760000      1.687947000
H       -1.962048000      2.794716000      1.983890000
C        4.858133000     -1.363162000      1.761153000
H        4.573423000     -1.937884000      2.656548000
H        5.807089000     -1.778542000      1.393114000
H        4.091285000     -1.560920000      1.000519000
C        5.487650000      4.270631000      3.089351000
H        4.594477000      4.695519000      3.575070000
H        5.677626000      4.882432000      2.191536000
H        6.337903000      4.406160000      3.772586000
C       -3.497259000     -4.196495000     -0.438596000
C        1.982962000     -3.475161000      2.016439000
C       -5.327673000     -3.189439000      3.013280000
H       -5.528706000     -4.201334000      3.371333000
C       -6.362428000      3.983638000     -1.479240000
H       -7.306668000      3.505800000     -1.782690000
H       -6.316817000      4.978812000     -1.949357000
H       -6.394133000      4.127900000     -0.390073000
C       -0.076847000      3.741605000      1.747464000
H        0.319410000      2.963151000      1.076955000
H        0.250393000      3.498046000      2.769521000
H        0.382098000      4.707072000      1.483003000
C        1.499235000     -3.095264000     -0.401941000
H        2.508972000     -3.220962000     -0.828346000
H        0.952857000     -2.393958000     -1.036687000
H        1.002252000     -4.074754000     -0.473965000
C        1.840929000     -1.672338000      3.655836000
C       -5.821993000     -3.220122000     -3.287570000
H       -6.022755000     -4.272282000     -3.534595000
H       -5.434907000     -2.730070000     -4.195341000
H       -6.789914000     -2.741737000     -3.061186000
C       -4.213408000     -2.502416000      3.476140000
H       -3.554926000     -2.992862000      4.191138000
C        7.030355000     -0.499250000      3.446398000
H        6.528424000     -1.295749000      4.018758000
H        7.767386000     -0.021655000      4.107536000
H        7.580338000     -0.995390000      2.629337000
C       -2.149806000      4.812812000      2.694393000
H       -3.248899000      4.838568000      2.702601000
H       -1.793752000      5.826768000      2.451802000
H       -1.810952000      4.568333000      3.712777000
C        5.313308000     -4.141180000     -0.579932000
H        4.735990000     -5.030696000     -0.875852000
H        4.831950000     -3.701486000      0.304355000
H        6.317383000     -4.484273000     -0.285711000
C        2.131008000     -2.991674000      3.315352000
H        2.505991000     -3.667105000      4.091354000
C       -1.703399000     -1.414970000      4.284861000
H       -2.154960000     -1.786318000      5.218589000
H       -0.803600000     -0.856400000      4.564438000
H       -1.377435000     -2.272554000      3.681763000
C       -2.976594000      0.720397000      4.415954000
H       -3.541231000      1.502821000      3.894404000
H       -2.038455000      1.177443000      4.766322000
H       -3.554430000      0.412969000      5.302417000
C       -3.057169000     -5.462619000      0.249235000
H       -3.554079000     -6.344339000     -0.179987000
H       -3.285781000     -5.437159000      1.327562000
H       -1.968403000     -5.613602000      0.162759000
C        2.273281000     -4.922795000      1.713800000
H        2.661909000     -5.445398000      2.599287000
H        3.009426000     -5.036198000      0.904323000
H        1.361185000     -5.450341000      1.388043000
C       -0.923028000     -3.414247000     -2.900338000
H       -1.979098000     -3.260924000     -3.170723000
H       -0.883233000     -3.424544000     -1.804808000
H       -0.618300000     -4.407144000     -3.269976000
C        2.114873000     -1.193920000      5.059979000
H        2.624618000     -1.972230000      5.645177000
H        1.192297000     -0.928282000      5.602283000
H        2.758738000     -0.300482000      5.056217000
C       -0.143275000     -2.336511000     -5.020129000
H        0.173137000     -3.309887000     -5.428957000
H        0.455586000     -1.550044000     -5.504606000
H       -1.187379000     -2.167046000     -5.324837000

202
Compound 9', wB97X-D/Def2-SVP - Geometry of the ground state - Energy = -4210.44201107Eh
C       -5.823406000     -0.965861000      1.331482000
H       -6.595699000     -1.724261000      1.264870000
C       -5.601874000      0.007952000      2.233138000
H       -6.151210000      0.311769000      3.117732000
N       -4.459261000      0.672270000      1.830115000
N       -4.817346000     -0.876300000      0.392975000
C       -3.932672000      0.133279000      0.685559000
Al      -1.994978000      0.287069000     -0.391010000
Al       0.133377000     -0.344302000      0.865383000
Al       2.334137000     -0.112887000     -0.155426000
C        3.742931000     -1.450345000      0.479235000
N        3.469286000     -2.612011000      1.155130000
N        5.089141000     -1.530112000      0.224860000
C        4.607721000     -3.380816000      1.312405000
H        4.589206000     -4.329797000      1.839056000
C        5.621361000     -2.703545000      0.728089000
H        6.675825000     -2.940499000      0.631200000
C       -4.831098000     -1.840099000     -0.686382000
C       -4.975953000     -3.701800000     -2.732053000
C       -4.318007000     -3.126017000     -0.460768000
C       -5.510327000     -1.496653000     -1.879256000
C       -5.548789000     -2.444823000     -2.897266000
C       -4.393380000     -4.037763000     -1.524581000
H       -6.026926000     -2.201617000     -3.845109000
H       -3.974256000     -5.037943000     -1.385926000
H       -5.001705000     -4.424839000     -3.549817000
C       -4.065067000      1.779108000      2.673400000
C       -3.622369000      3.758246000      4.564371000
C       -3.275336000      1.483525000      3.801470000
C       -4.615407000      3.054744000      2.453541000
C       -4.371940000      4.030506000      3.428676000
C       -3.068477000      2.496186000      4.739123000
H       -4.780660000      5.032742000      3.278293000
H       -2.455312000      2.294890000      5.618557000
H       -3.455573000      4.538528000      5.309764000
C        2.267467000     -2.885911000      1.892536000
C        0.064044000     -3.445892000      3.485178000
C        1.251015000     -3.702497000      1.367016000
C        2.201274000     -2.352690000      3.199934000
C        1.107177000     -2.684547000      3.996694000
C        0.133546000     -3.928069000      2.186522000
H        1.058377000     -2.313776000      5.022437000
H       -0.683823000     -4.536775000      1.791115000
H       -0.806948000     -3.668710000      4.105818000
C        5.901315000     -0.508878000     -0.385101000
C        7.441060000      1.496650000     -1.532666000
C        6.178286000      0.662066000      0.363220000
C        6.424488000     -0.709597000     -1.673692000
C        7.199376000      0.322870000     -2.222409000
C        6.940650000      1.656503000     -0.245581000
H        7.601401000      0.195481000     -3.231246000
H        7.143023000      2.585272000      0.284847000
H        8.020954000      2.297090000     -1.996362000
C        1.278924000     -4.491299000      0.061244000
H        0.223450000     -4.548771000     -0.251758000
C        1.745537000     -5.926471000      0.352433000
H        2.794781000     -5.931623000      0.689490000
H        1.684058000     -6.543628000     -0.557216000
H        1.138420000     -6.404289000      1.135657000
C        2.055942000     -3.913755000     -1.115736000
H        3.135729000     -4.062644000     -0.994439000
H        1.867426000     -2.835873000     -1.242995000
H        1.754891000     -4.430213000     -2.040150000
C        3.302602000     -1.480179000      3.778982000
H        3.968085000     -1.189330000      2.958638000
C        2.752334000     -0.180666000      4.372354000
H        2.101527000      0.323059000      3.641217000
H        3.580672000      0.496934000      4.633103000
H        2.170460000     -0.359328000      5.290904000
C        4.141775000     -2.262443000      4.795043000
H        3.529122000     -2.591564000      5.649538000
H        4.957584000     -1.635674000      5.186735000
H        4.592175000     -3.157277000      4.338961000
C        6.290254000     -1.953530000     -2.554377000
H        6.314565000     -1.555512000     -3.582219000
C        5.704730000      0.837808000      1.802130000
H        4.634478000      0.574744000      1.828325000
C        6.461926000     -0.093205000      2.761363000
H        6.111385000      0.063612000      3.793275000
H        7.541118000      0.126565000      2.734959000
H        6.326275000     -1.156851000      2.527830000
C        5.826816000      2.272283000      2.315492000
H        5.311462000      2.361242000      3.283306000
H        5.376243000      2.992806000      1.621079000
H        6.879297000      2.555682000      2.477950000
C        5.011472000     -2.782723000     -2.454156000
H        5.030203000     -3.461543000     -1.592166000
H        4.912652000     -3.409266000     -3.353576000
H        4.111696000     -2.159477000     -2.378908000
C        7.529994000     -2.849027000     -2.410728000
H        7.584406000     -3.296541000     -1.406380000
H        8.458809000     -2.283818000     -2.576397000
H        7.494437000     -3.674003000     -3.139081000
C       -3.778293000     -3.707676000      0.848384000
H       -2.979109000     -4.398706000      0.529357000
C       -6.232431000     -0.165998000     -2.051946000
H       -5.596515000      0.609919000     -1.601695000
C       -4.871747000     -4.562145000      1.510473000
H       -5.701065000     -3.929425000      1.864117000
H       -4.466595000     -5.096534000      2.383666000
H       -5.289300000     -5.304883000      0.815539000
C       -3.148428000     -2.780977000      1.883491000
H       -3.893491000     -2.161161000      2.398173000
H       -2.373811000     -2.126068000      1.457645000
H       -2.670210000     -3.394442000      2.659918000
C       -7.592263000     -0.159565000     -1.335115000
H       -8.230073000     -0.971051000     -1.719919000
H       -8.109576000      0.794429000     -1.519709000
H       -7.507621000     -0.276019000     -0.248584000
C       -6.461120000      0.218894000     -3.513751000
H       -6.788321000      1.267747000     -3.574503000
H       -7.254578000     -0.392691000     -3.971999000
H       -5.548871000      0.102218000     -4.109643000
C       -2.620979000      0.123511000      3.993766000
H       -2.535841000     -0.343235000      3.001740000
C       -1.194360000      0.229354000      4.537489000
H       -0.705607000     -0.752257000      4.473489000
H       -1.171959000      0.547466000      5.592257000
H       -0.586990000      0.926567000      3.943285000
C       -3.469742000     -0.789978000      4.885923000
H       -2.989019000     -1.774899000      4.989063000
H       -4.476580000     -0.952377000      4.475160000
H       -3.581027000     -0.357651000      5.893342000
C       -5.327789000      3.527079000      1.190374000
H       -5.855470000      4.446470000      1.492185000
C       -4.274395000      3.931973000      0.151722000
H       -3.614623000      3.089569000     -0.095556000
H       -3.626321000      4.735855000      0.529953000
H       -4.749329000      4.279653000     -0.778130000
C       -6.394633000      2.612675000      0.586867000
H       -7.109949000      2.256562000      1.342428000
H       -5.963025000      1.740617000      0.081872000
H       -6.961531000      3.172594000     -0.172227000
C       -2.496975000     -0.429253000     -2.217256000
C       -2.654000000     -1.139524000     -4.930701000
C       -2.056338000     -1.697943000     -2.659996000
C       -3.031737000      0.464688000     -3.173540000
C       -3.073631000      0.130229000     -4.539958000
C       -2.155806000     -2.064709000     -4.015411000
H       -2.691762000     -1.408814000     -5.991530000
C       -0.922864000      2.061934000     -0.645951000
C        0.178164000      4.604219000     -1.207758000
C       -0.245896000      2.316023000     -1.874109000
C       -0.861085000      3.079829000      0.336193000
C       -0.345720000      4.359390000      0.055691000
C        0.271082000      3.594437000     -2.162884000
H        0.575616000      5.597427000     -1.441077000
C       -3.495841000      1.844521000     -2.776398000
H       -3.676377000      1.914752000     -1.697656000
H       -4.430063000      2.129645000     -3.283429000
H       -2.743963000      2.614767000     -3.017638000
C       -3.491392000      1.137343000     -5.582483000
H       -4.525960000      1.491286000     -5.442463000
H       -3.418152000      0.714604000     -6.594610000
H       -2.849120000      2.032601000     -5.545338000
C       -1.384952000     -2.674732000     -1.724409000
H       -1.605196000     -2.455945000     -0.672635000
H       -0.289373000     -2.607924000     -1.830160000
H       -1.681698000     -3.714807000     -1.925865000
C       -1.692063000     -3.415471000     -4.498215000
H       -2.269922000     -4.231051000     -4.031596000
H       -0.633171000     -3.594617000     -4.251442000
H       -1.802909000     -3.507881000     -5.588130000
C        0.023535000      1.245959000     -2.903595000
H       -0.108845000      0.236618000     -2.504550000
H        1.066573000      1.319890000     -3.237511000
H       -0.610988000      1.344756000     -3.799217000
C        0.949100000      3.882638000     -3.477508000
H        0.325777000      3.589024000     -4.336951000
H        1.898149000      3.329383000     -3.555850000
H        1.183938000      4.952208000     -3.574025000
C       -0.330487000      5.438153000      1.108517000
H       -1.336614000      5.632330000      1.516052000
H        0.056737000      6.383560000      0.702090000
H        0.303385000      5.160203000      1.968033000
C       -1.264060000      2.810466000      1.755576000
H       -1.627176000      1.784993000      1.874636000
H       -2.029921000      3.504374000      2.128726000
H       -0.393973000      2.910642000      2.427424000
C        3.191729000      1.607635000     -0.758507000
C        4.332179000      4.003649000     -1.680988000
C        3.720736000      1.704848000     -2.066694000
C        3.202232000      2.763908000      0.055907000
C        3.751598000      3.971880000     -0.414502000
C        4.327044000      2.891069000     -2.518996000
H        4.778837000      4.937359000     -2.039011000
C        2.577945000      2.769906000      1.429689000
H        3.206735000      3.275764000      2.177504000
H        2.363324000      1.753175000      1.786655000
H        1.615235000      3.302330000      1.400952000
C        3.694178000      5.226857000      0.418197000
H        2.653605000      5.477749000      0.680243000
H        4.123073000      6.083573000     -0.121233000
H        4.242872000      5.121379000      1.369434000
C        3.622953000      0.558551000     -3.044271000
H        3.115074000      0.867718000     -3.973019000
H        3.041038000     -0.280248000     -2.630266000
H        4.611987000      0.179025000     -3.341347000
C        4.927331000      2.979423000     -3.897680000
H        5.685009000      2.195323000     -4.058623000
H        5.408396000      3.954350000     -4.062089000
H        4.164264000      2.847705000     -4.683559000

28
bis(trimethylsilyl)acetylene, wB97X-D/Def2-SVP - Geometry of the ground state - Energy = -894.207681105Eh
Si      -2.463725000      0.000093000      0.000049000
Si       2.463674000      0.000104000     -0.000012000
C        0.611721000      0.001207000      0.000614000
C       -0.611772000      0.000836000      0.000426000
C        3.057210000      1.671180000     -0.619306000
H        2.694081000      1.864303000     -1.640432000
H        4.158174000      1.711724000     -0.634013000
H        2.693699000      2.483039000      0.029241000
C       -3.055606000     -1.671380000      0.619900000
H       -4.156521000     -1.712677000      0.635918000
H       -2.691178000     -1.864189000      1.640620000
H       -2.692215000     -2.483017000     -0.028991000
C        3.056475000     -0.299758000      1.757033000
H        2.692898000      0.487785000      2.434862000
H        4.157407000     -0.307324000      1.800241000
H        2.692651000     -1.267438000      2.135318000
C       -3.055744000      0.298417000     -1.757488000
H       -4.156684000      0.304006000     -1.801089000
H       -2.690605000     -0.488785000     -2.434867000
H       -2.693493000      1.266601000     -2.135988000
C        3.055088000     -1.372328000     -1.137996000
H        2.690991000     -2.352789000     -0.794495000
H        4.156016000     -1.406578000     -1.166049000
H        2.691425000     -1.216233000     -2.165247000
C       -3.057312000      1.372362000      1.137108000
H       -2.693336000      2.352996000      0.793974000
H       -2.694674000      1.216506000      2.164763000
H       -4.158281000      1.406087000      1.163969000

65
IDip, wB97X-D/Def2-SVP - Geometry of the ground state - Energy = -1158.88044809Eh
N       -1.057472000     -0.047372000      0.580148000
N        1.057556000      0.048195000      0.580188000
C        0.000061000      0.000294000     -0.278396000
C        0.675711000      0.034581000      1.915683000
H        1.394687000      0.070943000      2.729231000
C       -0.675694000     -0.033402000      1.915659000
H       -1.394709000     -0.069575000      2.729181000
C        2.425115000      0.105581000      0.161833000
C       -1.870899000      3.000356000     -0.758941000
H       -2.630422000      3.225053000     -1.524777000
H       -1.150747000      2.290241000     -1.190570000
H       -1.337993000      3.934618000     -0.520536000
C        2.966088000      1.342723000     -0.220776000
C        3.179495000     -1.082193000      0.164105000
C        2.115945000      2.601302000     -0.282954000
H        1.197225000      2.413316000      0.292242000
C       -2.424995000     -0.105402000      0.161776000
C       -2.114629000     -2.600981000     -0.283373000
H       -1.195346000     -2.412287000      0.290684000
C        4.309242000      1.370948000     -0.610671000
H        4.759554000      2.315273000     -0.923919000
C       -2.965331000     -1.342789000     -0.220928000
C       -3.179998000      1.081981000      0.164128000
C        4.518001000     -1.001324000     -0.226309000
H        5.134096000     -1.901863000     -0.239624000
C       -2.530404000      2.417059000      0.498154000
H       -1.726910000      2.223271000      1.225209000
C        5.078765000      0.214037000     -0.608965000
H        6.126799000      0.256731000     -0.913762000
C        1.695124000      2.867956000     -1.733186000
H        1.043704000      3.753470000     -1.794219000
H        1.146891000      2.003857000     -2.136403000
H        2.576491000      3.047831000     -2.369865000
C       -3.485662000      3.422089000      1.142527000
H       -2.926750000      4.307419000      1.481281000
H       -4.003230000      2.991523000      2.013126000
H       -4.250033000      3.777369000      0.433694000
C       -4.518510000      1.000424000     -0.226107000
H       -5.135069000      1.900649000     -0.239314000
C        2.529308000     -2.416914000      0.498427000
H        1.726083000     -2.222611000      1.225648000
C       -5.078678000     -0.215215000     -0.608760000
H       -6.126728000     -0.258457000     -0.913424000
C        2.802760000      3.817557000      0.342665000
H        2.109123000      4.671941000      0.367797000
H        3.686606000      4.135141000     -0.232599000
H        3.127177000      3.610854000      1.373721000
C        1.869195000     -3.000111000     -0.758392000
H        1.149127000     -2.289793000     -1.189833000
H        1.336055000     -3.934167000     -0.519695000
H        2.628376000     -3.225151000     -1.524464000
C       -4.308512000     -1.371694000     -0.610688000
H       -4.758329000     -2.316233000     -0.924018000
C        3.484213000     -3.422315000      1.142749000
H        4.002217000     -2.991856000      2.013142000
H        4.248225000     -3.778119000      0.433794000
H        2.924927000     -4.307294000      1.481804000
C       -1.695258000     -2.868179000     -1.733919000
H       -2.577204000     -3.048674000     -2.369618000
H       -1.043578000     -3.753480000     -1.795226000
H       -1.147746000     -2.004072000     -2.138098000
C       -2.800241000     -3.817185000      0.343663000
H       -3.123403000     -3.610095000      1.375035000
H       -2.106291000     -4.671332000      0.368317000
H       -3.684732000     -4.135306000     -0.230312000
